# Supplementary material for: Combination of Polysaccharide Nanofibers Derived from Cellulose and Chitin Promotes the Adhesion, Migration and Proliferation of Mouse Fibroblast Cells
Source: Nanomaterials (Basel). 2022 Jan 26;12(3):402. doi: 10.3390/nano12030402 (PMC8840717; doi:10.3390/nano12030402)
Supplement: Supplementary file 1 [file nanomaterials-12-00402-s001.zip]

Archive with 2 entries (2 files):
- VideoS1.mp4
- nanomaterials-1551543-supplementary.pdf
